# Supplementary material for: Diverse Circular DNA Viral Communities in Blood, Oral, and Fecal Samples of Captive Lemurs
Source: Viruses. 2024 Jul 8;16(7):1099. doi: 10.3390/v16071099 (PMC11281440; doi:10.3390/v16071099)
Supplement: Supplementary file 1 [file viruses-16-01099-s001.zip]

Archive with 1 entries (1 files):
- viruses-3078293-supplementary-conversion.pdf
